# Supplementary material for: Perioperative Platelet Count Ratio Predicts Long-Term Survival after Left Pancreatectomy and Splenectomy for Pancreatic Adenocarcinoma
Source: J Clin Med. 2024 Feb 12;13(4):1050. doi: 10.3390/jcm13041050 (PMC10888544; doi:10.3390/jcm13041050)
Supplement: Supplementary file 1 [file jcm-13-01050-s001.zip]

Archive with 1 entries (1 files):
- jcm-2862682-supplementary.pdf
